# Supplementary material for: Contextual fear learning and memory differ between stress coping styles in zebrafish
Source: Sci Rep. 2019 Jul 9;9:9935. doi: 10.1038/s41598-019-46319-0 (PMC6617452; doi:10.1038/s41598-019-46319-0)
Supplement: Supplementary file 2 — Dataset 1 [file 41598_2019_46319_MOESM2_ESM.xlsx]

## Sheet: Freezing Behavior (seconds)
ID	Strain (1 = LSB 2 = HSB)	Sex (1= Male 2= Female)	Treatment (1 = DI Water 2 = 50% AS)	Acclimation (Conditioned Context)	Acclimation (Neutral Context)	Unconditioned Response (Trial 1)	Conditioning Trial 1 (Acclimation Block; 1st 5 min)	Conditioning Trial 1 Conditioned Response Block; 2nd 5 min)	Conditioning Trial 1 (Acclimation & Conditioned Response Blocks; 1st 10 min)	Conditioning Trial 2 (Acclimation Block; 1st 5 min)	Conditioning Trial 2 Conditioned Response Block; 2nd 5 min)	Conditioning Trial 2 (Acclimation & Conditioned Response Blocks; 1st 10 min)	Conditioning Trial 3 (Acclimation Block; 1st 5 min)	Conditioning Trial 3 Conditioned Response Block; 2nd 5 min)	Conditioning Trial 3 (Acclimation & Conditioned Response Blocks; 1st 10 min)	Conditioning Trial 4 (Acclimation Block; 1st 5 min)	Conditioning Trial 4 Conditioned Response Block; 2nd 5 min)	Conditioning Trial 4 (Acclimation & Conditioned Response Blocks; 1st 10 min)	24 Hour Recall (Conditioned Context)	24h Recall (Neutral Context)	96 Hour Recall (Conditioned Context)	96 Hour Recall (Neutral Context)	Standard length (cm)
1	1	1	1	84.82	76.34	129.19	65.48	0.03	65.51	57	8.8	65.8	73.29	24.06	97.35	59.05	83.18	142.23	290.58	8.37	133.5	5.77	3.03
2	1	1	1	98.04	23.64	0.07	88.75	1.17	89.92	74.81	0.3	75.11	47.3	0.1	47.4	98.95	0.07	99.02	68.37	93.52	4.9	8.27	2.75
3	1	1	1	117.45	263.17	24.72	84.12	0.57	84.69	117.5	0.07	117.57	94.49	0.03	94.52	94.39	0.17	94.56	30.9	200.5	57.96	14.38	2.9
4	1	1	1	177.63	201.33	0.03	57.15	0.07	57.22	71.69	0.57	72.26	118.59	32.47	151.06	64.59	0.1	64.69	0.67	0.8	386.45	1.3	3
5	1	2	1	200.33	158.91	0.2	96.7	103.53	200.23	123.33	58.09	181.42	58.66	1.77	60.43	124.26	14.61	138.87	2.64	74.71	128.63	0.23	3.39
6	1	2	1	367.89	165.79	26.82	117.2	25.19	142.39	73.19	174.07	247.26	91.67	130.79	222.46	124.09	43.81	167.9	0.27	147.54	58.34	40.54	3.29
7	1	2	1	226.12	223.37	75.61	110.74	0.07	110.81	126.56	128.33	254.89	118.65	0.07	118.72	106.13	1.07	107.2	92.02	598.32	1.77	6.57	2.86
8	1	2	1	16.05	189.43	2.34	47.02	0.03	47.05	61.54	0.1	61.64	114.8	3.34	118.14	105.29	0.13	105.42	0.9	8.37	31.06	435.46	2.87
9	2	1	1	128.64	218.33	50.07	97.43	0.1	97.53	146.12	4.37	150.49	94.85	1.6	96.45	91.11	58.24	149.35	76.84	40.17	301.33	56.69	2.85
10	2	1	1	243.53	402.75	59.24	156.22	21.62	177.84	96.2	2.11	98.31	155.77	94.23	250	177.04	1	178.04	6.71	3.64	28.86	16.78	2.81
11	2	1	1	333.67	415.31	2.27	142.26	0.1	142.36	170.82	2.17	172.99	128.36	13.51	141.87	137.26	16.68	153.94	499.29	318.71	115.57	139.57	3.18
12	2	1	1	239.33	350.7	91.89	103.61	32.6	136.21	94.07	0	94.07	116.68	0	116.68	102.35	83.84	186.19	124.09	59.46	551.81	95.49	2.8
13	2	2	1	223.99	231.12	44.84	152.72	96.35	249.07	186.48	28.27	214.75	94.42	235.03	329.45	182.11	140.47	322.58	546.63	655.17	23.72	196.39	3.05
14	2	2	1	586.63	137.45	66.33	168.59	24.68	193.27	160.73	238.7	399.43	131.71	24.7	156.41	98.99	28.47	127.46	33.15	94.86	1.77	111.61	3.06
15	2	2	1	227.86	254.12	45.34	177.66	81.28	258.94	131.93	25.59	157.52	123.53	0.47	124	164.67	122.89	287.56	865.31	776.56	1.77	23.72	2.95
16	2	2	1	139.95	384.12	137.38	131.09	52.81	183.9	144.7	69.27	213.97	183.35	183.48	366.83	140.77	185.35	326.12	543.63	107.57	37.3	23.72	2.98
17	1	1	2	216.55	183.18	247.28	69.28	0.03	69.31	233.89	131.46	365.35	281.62	300	581.62	284.04	300	584.04	857.51	387.07	878.86	332.2	3.09
18	1	1	2	304.96	449.31	267.23	107.46	4.37	111.83	236.09	200.03	436.12	271.21	89.49	360.7	232.15	229.92	462.07	639.77	50.66	202.06	77.97	2.98
19	1	1	2	21.08	117.05	238.43	53.91	0.66	54.57	188.53	229.53	418.06	280.2	267.48	547.68	288.27	300	588.27	583.71	84.71	774.16	198.67	3.21
20	1	1	2	304.03	130.21	288.12	103.36	0.03	103.39	219.6	198.4	418	280.14	258.77	538.91	270.41	300	570.41	768.41	331.88	204.89	193.52	3
21	1	1	2	128.94	208.12	253.38	98.87	62.21	161.08	208.88	270.21	479.09	272.07	285.33	557.4	233.39	300	533.39	852.03	657.48	119.97	17.19	3.06
22	1	1	2	299.14	166.98	229.18	46.43	20.02	66.45	247.8	129.99	377.79	249.72	189.2	438.92	267.39	300	567.39	711.09	819.33	278.1	168.73	3.2
23	1	1	2	275.16	74.32	233.21	49.4	0	49.4	182.98	12.31	195.29	249.99	221.02	471.01	265.63	290.82	556.45	713.97	69.79	401.34	377.81	3.04
24	1	1	2	212.33	137.75	243	98.29	65	163.29	187	275.01	462.01	252.87	270.84	523.71	287.45	257.01	544.46	792	180.2	150.03	86.66	2.99
25	1	1	2	64.3	182.3	247.74	124.47	0	124.47	237.17	119.7	356.87	264.48	219.98	484.46	241.13	262.14	503.27	837.8	240.27	519.49	378.33	2.87
26	1	1	2	323.95	323.84	258.69	81.29	15.42	96.71	202.79	159.9	362.69	263.61	290.31	553.92	236.98	300	536.98	613.71	446.68	324.69	220.8	2.98
27	1	1	2	400.6	187.35	265.46	55.58	0	55.58	217.83	174.54	392.37	241.59	297.25	538.84	297.13	300	597.13	870.14	136.22	237.41	308.7	3.1
28	1	1	2	280.12	87	271.61	65.12	10.21	75.33	245.68	189.99	435.67	273.78	215.12	488.9	261.06	198.74	459.8	855.62	482.19	171.18	61.02	3.05
29	1	2	2	362.1	478.55	206.87	117.22	6.7	123.92	241.32	229.52	470.84	283.55	267.59	551.14	278.64	288.12	566.76	483.64	101.19	743.09	288.62	3.09
30	1	2	2	359.58	247.32	286.15	97.76	3.34	101.1	247.63	235.12	482.75	282.31	251.14	533.45	267.72	260.42	528.14	666.82	118.88	504.16	237.97	3.32
31	1	2	2	183.5	374.54	240.16	87.69	12.88	100.57	190.06	251.21	441.27	271.72	266.93	538.65	289.14	281.64	570.78	659.58	46.14	371.3	116.25	2.79
32	1	2	2	575.82	327.43	212.82	80.85	76.5	157.35	222.54	95.39	317.93	244.87	229.32	474.19	266.48	280.81	547.29	784.27	455.32	789.68	182.75	2.86
33	1	2	2	444.21	240.4	269.64	65.54	0.03	65.57	206.62	69.96	276.58	242.55	115.61	358.16	260.16	237.66	497.82	859.31	612.12	337.71	778.69	3.44
34	1	2	2	376.73	208.11	274.86	119.12	116.98	236.1	202.08	278.54	480.62	268.33	263.76	532.09	265.1	293.41	558.51	872.55	130.53	321.98	270.58	3.48
35	1	2	2	109.98	262.68	283.21	93.56	97.96	191.52	230.9	156.69	387.59	271	147.68	418.68	225.53	240.81	466.34	671.39	717.77	771.16	198.27	3.54
36	1	2	2	212.14	363.12	230.09	61.7	23.39	85.09	197.98	170.57	368.55	282.62	285.48	568.1	296.86	300	596.86	750.7	217.68	497.86	14.96	3.06
37	1	2	2	31.76	220.08	287.58	51.36	0.7	52.06	212.87	300	512.87	295.83	300	595.83	253.55	298.2	551.75	587.08	37.7	202.07	130.28	2.72
38	1	2	2	424.87	133.54	233.86	47.89	0.87	48.76	209.9	298.2	508.1	291.74	268.41	560.15	283.38	300	583.38	743.09	587.08	388.12	64.2	3.01
39	1	2	2	220.9	293.95	291.45	110.51	23.41	133.92	231.17	240.56	471.73	255.36	293.4	548.76	293.87	274.1	567.97	875.12	187.12	674.12	477.12	2.98
40	1	2	2	363.75	82.98	257.12	58.64	0	58.64	197.74	180.4	378.14	255.09	286.1	541.19	270.09	261.5	531.59	887.48	148.36	489.56	269.57	3.31
41	2	1	2	279.69	286.33	250.89	138.43	0.07	138.5	263.62	124.79	388.41	286.61	284.85	571.46	273.45	284.24	557.69	782.93	686.57	752.73	171.13	3.01
42	2	1	2	510.2	298.12	266.06	161.29	56.99	218.28	298.65	216.78	515.43	291.16	279.15	570.31	254.52	259.47	513.99	884.07	209.27	607.76	341.4	2.98
43	2	1	2	480.1	168.9	272.97	170.11	113.1	283.21	264.77	288.78	553.55	266.07	266.78	532.85	258.47	300	558.47	828.88	190.5	723.34	469.46	3.01
44	2	1	2	380.91	141.66	239.43	162.48	17.81	180.29	296.62	275.83	572.45	291.57	279.14	570.71	295.48	291.08	586.56	871.48	371.86	738.5	129.79	2.8
45	2	1	2	29.21	368.86	260.54	192.63	59.35	251.98	299.79	290.17	589.96	253.09	258.5	511.59	280.39	300	580.39	882.14	417.03	690.03	467.86	2.97
46	2	1	2	454.3	264.19	238.95	112.51	0	112.51	291.17	282.55	573.72	287.03	300	587.03	292.84	285.98	578.82	837.1	98.68	864	579.85	2.85
47	2	1	2	325.67	276.38	219.95	114.14	24.69	138.83	270.81	300	570.81	284.74	279.3	564.04	290.5	300	590.5	870.05	771.04	306.8	554.21	3.01
48	2	1	2	197.75	131.3	239.76	162.54	0	162.54	247.59	278.03	525.62	293.56	258.8	552.36	297.43	261.33	558.76	783.16	91.28	855.26	473.78	3.05
49	2	1	2	299.14	366.47	246.76	91.45	0	91.45	252.66	260.31	512.97	278.9	269.82	548.72	277.49	300	577.49	897.9	558.3	886.69	533.89	2.88
50	2	1	2	401.64	170.78	271.85	110.53	43.9	154.43	279.95	251.2	531.15	285.29	300	585.29	259.08	288.57	547.65	810.77	182.24	659.97	384.25	2.96
51	2	1	2	95.13	160.33	286.43	163.32	35.21	198.53	288.26	280.08	568.34	275.07	285.19	560.26	282.66	291.48	574.14	675.28	533.44	638.84	141.81	2.99
52	2	1	2	479.62	299.07	200.82	192.92	0	192.92	265.86	300	565.86	296.24	300	596.24	269.84	294.98	564.82	823.47	401.17	794.58	260.57	3.1
53	2	2	2	471.61	201.3	222.72	181.05	77.34	258.39	244.92	204.47	449.39	285.66	268.41	554.07	272.1	281.99	554.09	645.56	90.49	827.81	745.63	3.05
54	2	2	2	354.75	446.4	243.44	131.29	47.21	178.5	266	262.56	528.56	250.87	300	550.87	277.75	291.12	568.87	871.49	572.39	86.42	127.93	3.09
55	2	2	2	584.06	125.59	259.72	99.07	131.83	230.9	280.08	285.85	565.93	270.74	274.14	544.88	256.94	289.14	546.08	826.52	661.58	811.93	24.93	2.98
56	2	2	2	388.15	284.93	253.75	137.65	70.82	208.47	292.33	238.85	531.18	293.46	268.42	561.88	272.15	300	572.15	501.72	1.97	863.07	120.78	2.97
57	2	2	2	351.17	221	262.79	92.9	75.57	168.47	256.03	226.69	482.72	264.76	243.1	507.86	293.35	268.42	561.77	829.35	422.21	319.52	146.31	3.12
58	2	2	2	234.5	337.41	251.55	154.57	116.41	270.98	268.87	300	568.87	250.59	232.96	483.55	279.65	300	579.65	867.22	61.66	719.1	207.3	2.96
59	2	2	2	426.99	135.05	265.79	107.03	23.65	130.68	259.61	249.48	509.09	279.67	300	579.67	278.24	300	578.24	770.89	179.41	884.4	305.6	2.94
60	2	2	2	251.04	170.48	256.95	176.01	0	176.01	284.1	260.14	544.24	270.68	300	570.68	280.31	300	580.31	745.23	390.97	823.81	872.82	3.08
61	2	2	2	348.43	173.94	227.98	122.5	80.01	202.51	257.65	210.57	468.22	291.76	232.92	524.68	265.78	267.81	533.59	772.99	281.16	363.26	872.82	3.58
62	2	2	2	123.12	364.31	267.12	160.03	20.48	180.51	288.45	183.24	471.69	261.97	295.02	556.99	273.27	300	573.27	886.13	99.8	872.99	499.19	3.22
63	2	2	2	193.32	150.1	286.11	157.39	0	157.39	223.92	198.46	422.38	262.56	224.15	486.71	285.09	245.15	530.24	535.78	208.1	771.96	684.43	3.21
64	2	2	2	97.76	364.18	274.07	186.92	12.54	199.46	244.98	219.78	464.76	256.25	198.87	455.12	267.44	266.32	533.76	743.5	83.41	188.42	363.26	2.96

## Sheet: Erratic Movement Ratio
ID	Strain (1 = LSB 2 = HSB)	Sex (1= Male 2= Female)	Treatment (1 = DI Water 2 = 50% AS)	Acclimation (Conditioned Context)	Acclimation (Neutral Context)	Unconditioned Response (Trial 1)	Conditioning Trial 1 (Acclimation Block; 1st 5 min)	Conditioning Trial 1 Conditioned Response Block; 2nd 5 min)	Conditioning Trial 1 (Acclimation & Conditioned Response Blocks; 1st 10 min)	Conditioning Trial 2 (Acclimation Block; 1st 5 min)	Conditioning Trial 2 Conditioned Response Block; 2nd 5 min)	Conditioning Trial 2 (Acclimation & Conditioned Response Blocks; 1st 10 min)	Conditioning Trial 3 (Acclimation Block; 1st 5 min)	Conditioning Trial 3 Conditioned Response Block; 2nd 5 min)	Conditioning Trial 3 (Acclimation & Conditioned Response Blocks; 1st 10 min)	Conditioning Trial 4 (Acclimation Block; 1st 5 min)	Conditioning Trial 4 Conditioned Response Block; 2nd 5 min)	Conditioning Trial 4 (Acclimation & Conditioned Response Blocks; 1st 10 min)	24 Hour Recall (Conditioned Context)	24h Recall (Neutral Context)	96 Hour Recall (Conditioned Context)	96 Hour Recall (Neutral Context)	Standard length (cm)
1	1	1	1	0	0	0.02	0.0028995	0	0.0012722	0.0281893	0.0006868	0.0131973	0.0329496	0	0.0148612	0.0069724	0.0009224	0.0041069	0.000771225	0.00355529	0.000169602	0.00996388	3.03
2	1	1	1	0	0	0	0.0185562	0.0010039	0.0082732	0.0007105	0	0.0003048	0.0026514	0	0.0012125	0.0332256	0	0.0133339	0.00501425	0.0029759	0.00272595	0.00464266	2.75
3	1	1	1	0.00797393	0.00515051	0	0.0303409	0.0005677	0.0130407	0.013589	0	0.0051406	0.0480269	0	0.019526	0.0245124	0	0.0099715	0.0116672	0	0	0	2.9
4	1	1	1	0.00247795	0.00436544	0.01	0.0140828	0.0295069	0.0226058	0.0467785	0.026851	0.035472	0.0386969	0.003252	0.0175747	0.043711	0	0.0192225	0.00133433	0.00033363	0.000973615	0.000166908	3
5	1	2	1	0.00331585	0.00925664	0	0.0207575	0.0114012	0.0161593	0.0159054	0.0013641	0.0075016	0.0075827	0	0.0033916	0.0106976	0	0.0040769	0.00484755	0.000763368	0.00584674	0	3.39
6	1	2	1	0.00841931	0.00550251	0.09	0.0013129	0.0398821	0.024475	0.0076716	0.065195	0.0282077	0.0554409	0.0386502	0.0479155	0.0197828	0.0089777	0.0133765	0.00147822	0	0.000594064	0	3.29
7	1	2	1	0.00620288	0.00895615	0.04	0.0319666	0.0114693	0.0193994	0.0402445	0.0270286	0.0336704	0.0587814	0.0004668	0.0224402	0.0462165	0.0020072	0.0193994	0	0	0.00991951	0	2.86
8	1	2	1	0.000373324	0.00398272	0.01	0.0252194	0.0150015	0.0196763	0.019584	0.0019006	0.0097333	0.050378	0.0064046	0.0233055	0.0495095	0.0045686	0.0222613	0.00203537	0.0010879	0	0.00350885	2.87
9	2	1	1	0.00449855	0.00457699	0	0.0237942	0.0003334	0.0097916	0.0753834	0.006224	0.0298992	0.0227151	0.001441	0.0101082	0.0166595	0	0.0077222	0.00154283	0	0.0111414	0	2.85
10	2	1	1	0.00834768	0.00221217	0.01	0.0058423	0.0159494	0.0125071	0.0559863	0.0048004	0.0255935	0.0750884	0.0066579	0.0348571	0.0924691	0	0.0269457	0.000414199	0	0.000114792	0	2.81
11	2	1	1	0.0113891	0.00408509	0	0.0632053	0.0003334	0.0220042	0.0657222	0.0009066	0.0205147	0.0139828	0	0.0052387	0.0168367	0	0.0061427	0.000499114	0	0.000764887	0	3.18
12	2	1	1	0.00186175	0.0007282	0.01	0.018891	0.0270755	0.0236098	0.0022338	0	0.0009092	0.0386755	0	0.0146694	0.0325828	0	0.0155627	0	0	0	0.000124299	2.8
13	2	2	1	0.00630168	0.00731073	0.03	0.0046171	0.0029462	0.0036475	0.0358527	0.0047842	0.013939	0.0080747	0.0313991	0.0136758	0.0083977	0.0194321	0.014743	0.0185924	0.0393743	0.00834208	0.0155484	3.05
14	2	2	1	0.0209337	0.00511442	0.02	0.0451259	0.0112596	0.0222015	0.0341064	0.0256117	0.0315102	0.0057639	0.0079913	0.0071462	0.0529327	0.0006261	0.0228764	0	0.000124202	0	0	3.06
15	2	2	1	0.00351117	0.0100483	0.01	0.0287723	0.006538	0.0145136	0.0421848	0.0013483	0.0168595	0.0455035	0.0041064	0.0194538	0.0631789	0.0011292	0.0280054	0	0.00753402	0.00193714	0.000570594	2.95
16	2	2	1	0.00671008	0.00649376	0	0.0130247	0.0016182	0.0062485	0.0762395	0.025571	0.045955	0.0909559	0.0469447	0.0689626	0.0143817	0	0.0083613	0	0	0.000498435	0.00138084	2.98
17	1	1	2	0	0	0.05	0.0201976	0.0080008	0.0133034	0.122069	0.0377952	0.0615385	0.328074	0	0.384113	0.696115	0	0.727444	0	0.00136471	0	0	3.09
18	1	1	2	0.00072264	0.00465952	0.25	0.0145944	0	0.0057562	0.0413081	0	0.0161093	0.233414	0	0.0280819	0.0496684	0	0.0244327	0.0120278	0	0	0	2.98
19	1	1	2	0	0.000127722	0	0.0377504	0.0033407	0.0188658	0.0148022	0.203633	0.0879411	0.449495	0	0.170107	0	0	0	0.05887	0.0022078	0.155038	0	3.21
20	1	1	2	0.0102354	0.0276309	0.31	0.0480574	0.0005667	0.0193713	0.0598259	0.127461	0.0975824	0.217019	0.225079	0.222459	0.352484	0	0.435958	0	0	0.0100847	0	3
21	1	1	2	0.00535626	0.000462508	0.19	0.0479292	0.0020606	0.0230794	0.0042801	0.0960054	0.0268795	0.125313	0.0374915	0.0950704	0.0232698	0	0.100736	0.0173025	0.0036698	0.00194864	0.000328497	3.06
22	1	1	2	0.00642413	0.00504761	0.14	0.0042197	0.0020001	0.003055	0.0327586	0.0072937	0.0132757	0.166468	0.0623646	0.0948597	0.352346	0	0.42993	0.0112473	0.00433866	0.00498472	0	3.2
23	1	1	2	0.000416107	0.000145335	0.13	0.0046289	0.0019	0.003142	0.0027346	0.0075428	0.0061526	0.20256	0.113826	0.148229	0.320919	0.406318	0.338921	0.0109122	0.000132497	0.00379016	0.00229801	3.04
24	1	1	2	0.00615121	0.0055756	0.1	0.0441228	0	0.0203797	0.049823	0.0756303	0.0544967	0.0084872	0.103224	0.0446979	0.100398	0.0593161	0.0685992	0.54	0.00319533	0.00250677	0.00119261	2.99
25	1	1	2	0.00555223	0.00366448	0.14	0.0418732	0.003	0.0173491	0.103931	0.0042152	0.029984	0.142736	0.0272432	0.0627488	0.0300662	0.220813	0.104724	0.1	0.00221303	0.00557147	0.00320126	2.87
26	1	1	2	0.00640569	0.00352333	0.04	0.0323716	0.0042167	0.0164517	0.0042177	0.0299786	0.0194261	0.248145	0.987616	0.403646	0.172802	0	0.275786	0.017448	0.00313245	0.00411952	0	2.98
27	1	1	2	0.0067481	0.00569705	0.04	0.0321168	0.0136667	0.02195	0.142144	0.0071736	0.0605885	0.0686526	0	0.146828	0	0	0	0.276624	0.00264474	0.00389381	0.0025537	3.1
28	1	1	2	0.00340388	0.000922509	0.31	0.0292916	0.026571	0.0277889	0.0618557	0.0109081	0.027749	0.221587	0.160226	0.174707	0.0683102	0.0883863	0.0828103	0.0491212	0.00552883	0	0.000357577	3.05
29	1	2	2	0.00658115	0.000545735	0.26	0.0403764	0.0474258	0.0447194	0.130027	0.329029	0.238619	0.38541	0.174946	0.245804	0.333801	0.66835	0.453369	0.193126	0	0.280479	0	3.09
30	1	2	2	0.00259058	0.0133909	0.2	0.0572587	0.008326	0.028162	0.0513653	0.242293	0.157015	0.455059	0.234138	0.292863	0.114932	0.219303	0.172419	0.124882	0.0006017	0.047216	0.00308143	3.32
31	1	2	2	0	0.00578541	0.06	0.0326881	0.0028908	0.0155577	0.100873	0.352941	0.178353	0.253536	0.464167	0.367074	0	0.568627	0.357289	0.0399164	0	0.0124834	0.0037512	2.79
32	1	2	2	0.0181072	0.010514	0.07	0.0290212	0	0.014368	0.062613	0.0076731	0.0227603	0.11754	0.0103282	0.0573086	0.346062	0.241271	0.307911	0.0846799	0.000314833	0.179387	0.00209132	2.86
33	1	2	2	0	0.000303214	0.29	0.0041372	0	0.001815	0.0862069	0.0246479	0.0424216	0.0858138	0.0287977	0.042342	0.231175	0.039461	0.11421	0.183583	0.00600945	0.00937239	0.00305004	3.44
34	1	2	2	0.0252833	0.0113168	0.13	0.0134896	0.0101082	0.011789	0.0143995	0.368127	0.0779863	0.195769	0.0427704	0.114122	0.0031519	0.245827	0.0416968	0	0.000727774	0.0193765	0.004242	3.48
35	1	2	2	3.79737e-05	0.000423649	0.54	0.0071692	0.0490497	0.0278839	0.110564	0.0563115	0.0739607	0.395517	0.0464154	0.10225	0.132939	0.121811	0.128011	0.0989927	0	0.139087	0.00732475	3.54
36	1	2	2	0.00915884	0.0162047	0	0.0030634	0.025451	0.01509	0.0945893	0.0188519	0.0522359	0.209436	0.0847107	0.152665	0	0	0	0.123108	0	0.00450092	0.000891674	3.06
37	1	2	2	0	0.000147076	0.78	0.0073198	0.0053458	0.0062416	0.0049352	0	0.0329393	1.84173	0	0	0.233154	1	0.341969	0.0100345	0	0.00346194	0.000870446	2.72
38	1	2	2	0.0138278	0.00945907	0	0.0143191	0.0023401	0.0078187	0.106104	0	0.104026	0.0835351	0.0066477	0.0225847	0.0926594	0	0.0926594	0	0	0.011741	0	3.01
39	1	2	2	0.0009866	0	0.2	0.0441712	0.0005785	0.0183016	0.0341421	0	0.0183207	0.0551075	0.0909091	0.059719	0.533442	0	0.102092	0	0	0	0	2.98
40	1	2	2	0.00764569	0.00795574	0.17	0.0387802	0	0.0172898	0.0738314	0	0.0340305	0.089067	0	0.0680156	0.0812437	0	0.0355211	0	0.00244798	0	0.00169725	3.31
41	2	1	2	0	0	0.12	0.0289039	0.0039343	0.0126761	0.23282	0.0203755	0.0569025	0.525019	0.181518	0.342677	0.307721	0.20368	0.268967	0.0162296	0	0.0971685	0	3.01
42	2	1	2	0.0129297	0.00692829	0.01	0.039579	0.0133739	0.0228964	0	0.0564768	0.0555753	0.409502	0.23693	0.288313	0.175462	0.120158	0.149401	0.533584	0.00227296	0.00561183	0	2.98
43	2	1	2	0	0.00013678	0.12	0.0343367	0	0.0140787	0.232756	0.370766	0.266093	0.0091365	0.167369	0.0874162	0.0970383	0	0.0970383	0.0604612	0	0.00226424	0	3.01
44	2	1	2	0.0116165	0.000538017	0.11	0.008726	0	0.0028591	0.674556	0.0959868	0.166969	0.233689	0.163471	0.18368	0	0.140134	0.093006	0.106592	0	0.0458204	0	2.8
45	2	1	2	0.00405379	0.00180743	0.01	0.10543	0	0.0325269	0	0.0488301	0.0478088	0.175442	0.119759	0.102364	0.212647	0	0.212647	0.384658	0.00130443	0.00785827	0	2.97
46	2	1	2	0.000852591	0.00372753	0.15	0.0417089	0.0069	0.0202876	0.540204	0.575358	0	0.781804	0	0	0.452514	0	0.152975	0.0305246	0.000798682	0.1075	0.00543495	2.85
47	2	1	2	0.00268139	0.00610949	0.12	0.0435274	0.0049036	0.0204697	0.161699	0	0	0.342071	0.0850242	0.194105	0.723158	0	0	0.030384	0.0120968	0.0185435	0.00138813	3.01
48	2	1	2	0.00697757	0.00417588	0.02	0.0008002	0.0090667	0.0064692	0.223431	0.220756	0.22264	0.0232919	0.0419903	0.0394626	0	0.11999	0.112512	0.0513523	0.00169404	0.0134108	0.00800056	3.05
49	2	1	2	0.00297906	0.00176185	0.09	0.0036922	0	0.0015141	0.236586	0.204082	0.221763	0.036019	0.115971	0.0830733	0.418036	0	0.64016	0.890476	0.00210711	0.33133	0.00180274	2.88
50	2	1	2	0.00188619	0.00482708	0.03	0.0352035	0.0009762	0.0155307	0.592519	0.0213115	0.187654	0.520054	0	0	0.107283	0	0.0838586	0.109829	0	0.0306628	0	2.96
51	2	1	2	0.00362792	0.00337989	0.18	0.0798215	0.0046074	0.030214	0.450596	0.546687	0	0.0641797	0.278866	0.144187	0.171857	0	0.115236	0.00858847	0	0.024238	0	2.99
52	2	1	2	0.00746943	0.0102508	0.03	0.0052297	0.0075667	0.006952	0.101055	0	0.358231	0.805851	0	0	0.105106	1	0.449403	0.0661179	0.00188441	0.0234301	0	3.1
53	2	2	2	0	0	0.1	0	0.0046259	0.0030151	0.0241467	0.0182142	0.0203838	0.341004	0.167775	0.221859	0.0673835	0.127707	0.0910477	0.0058953	0	0.0804821	0	3.05
54	2	2	2	0.00421825	0.0147707	0.01	0.0333709	0.0125401	0.0208778	0.273823	0.180021	0.224664	0.0580094	0	0.0580094	0.105168	0.543919	0.230324	0.0936514	0	0.00516237	0	3.09
55	2	2	2	0.00332342	0.000865175	0.25	0	0.0087412	0.0039827	0.481426	0.130035	0	0.371155	0.22413	0.255261	0.183697	0.172191	0.18138	0.017828	0	0.0614284	0	2.98
56	2	2	2	0.00507961	0.00341425	0	0.0200801	0	0.0083263	0	0	0	0	0.039582	0.0327912	0.147935	0	0.171634	0.0111479	0.000545639	0.122935	0.00102667	2.97
57	2	2	2	0.00287885	0	0.13	0.0089329	0.0046785	0.0067203	0.130771	0.0609739	0.0871419	0.0224177	0.0553603	0.042761	0.404511	0.165928	0.207429	0.164331	0	0.0109737	0.000265361	3.12
58	2	2	2	0.00501878	0.00447928	0.13	0.0321117	0	0.0141937	0.256344	0	0	0.0224651	0.167064	0.105711	0.332678	0	0.332678	0.411836	0	0.0565506	0.000144363	2.96
59	2	2	2	0.0034883	0	0.01	0.0246152	0.01129	0.0167689	0.22456	0.0118765	0.106369	0.405312	0	0.405312	0.470129	0	0.470129	0.102316	0	0	0.00331427	2.94
60	2	2	2	0	0.00157638	0.11	0.0237116	0.0033333	0.0092927	0.742138	0.0301054	0.233142	0.334584	0	0.334584	0.246318	0	0.246318	0	0	0.20147	0	3.08
61	2	2	2	0.0102435	0.0013773	0.19	0.0499718	0.0010455	0.0228937	0.246045	0.034664	0.102595	0.84466	0.0483005	0.135422	0	0.12799	0.0620389	0.0462168	0.00245621	0.0372434	0	3.58
62	2	2	2	0.0123314	0.0252011	0.08	0.0255055	0.0110082	0.0158454	0.679654	0.0216684	0.0808978	0.252169	0.327309	0.26087	0.0527497	0	0.173588	0.842105	0	0.685672	0	3.22
63	2	2	2	0.00550461	0.000306708	0.3	0.0621275	0.0026667	0.0218251	0.096346	0.0440221	0.066434	0.0251068	0.195887	0.0724954	0.323944	0.0929809	0.142345	0.0414859	0	0.0998126	0.000463886	3.21
64	2	2	2	0.00810231	0.0106379	0.11	0.101256	0.0112363	0.0366505	0.196292	0.0199452	0.0916888	0.0313143	0.142223	0.0389288	0.0574324	0.0932304	0.0756341	0.0701597	0	0.0113129	0	2.96
